# Supplementary material for: Effect of Difference in Serum Creatinine between Jaffe and Enzymatic Methods in Outpatient Kidney Transplant Recipients
Source: J Clin Med. 2024 Oct 11;13(20):6066. doi: 10.3390/jcm13206066 (PMC11508460; doi:10.3390/jcm13206066)
Supplement: Supplementary file 1 [file jcm-13-06066-s001.zip]

Archive with 1 entries (1 files):
- jcm-3232469-supplementary.pdf
